# Supplementary material for: Comparing the SARS-CoV-2-specific antibody response in human milk after homologous and heterologous booster vaccinations
Source: Commun Biol. 2023 Jan 25;6:100. doi: 10.1038/s42003-023-04455-4 (PMC9875178; doi:10.1038/s42003-023-04455-4)
Supplement: Supplementary file 2 — Supplementary Data 1 [file 42003_2023_4455_MOESM2_ESM.xlsx]

## Sheet: Fig. 2a
Fig. 2a
	IgA in human milk of lactating women
Timepoints	Homologous booster													Heterologous booster
Pre-BD	0.759	0.382	0.5095	0.4515		0.355	0.9275	0.9155		0.973	0.361		0.707	0.32	0.677	0.7435	0.1955	0.2065	0.209	0.6775	0.221	0.3125	0.617	0.373		0.3145
3d	0.6795	0.516	0.287	0.457	1.164	0.3935	1.015	1.0605	0.6125	0.7695	0.4325	1.223	0.6305		0.721	0.7615	0.2015	0.1945	0.2225	0.796	0.228	0.3585		0.378	0.633	0.425
5d	0.759	0.6275	0.4895	0.482	0.946	0.4615	1.0605	0.8485	0.6425	0.9985	0.407	1.148	0.7005	0.691	0.6825	0.826	0.2685	0.2375	0.2375	0.768	0.232	0.382	0.482	0.4245	0.395	0.384
7d	1.051	0.826	0.6315	0.5785	1.199	0.9715	1.175	1.111		1.145		1.1125	0.7495	1.2685	0.754	0.887	0.354	0.332	0.274	0.8635	0.441	0.374	0.818	0.5015	0.6025	0.6165
9d	1.2495	0.882	0.704	0.536	1.048	0.893	1.127	1.0925	1.0085	1.2045	0.695	1.233	0.817	1.172	0.731	0.869	0.368	0.3805	0.266	1.0015	0.445	0.3015	0.7055	0.481	0.8285	0.504
11d	1.1865	0.8615	0.6685	0.4605	1.048	0.8785	1.2635	1.27	1.0175	1.1355	0.8255	1.134	0.732	1.137	0.761	0.695	0.4695	0.427	0.2555	0.795	0.4715	0.3475	0.642	0.5225	0.7115	0.487
13d	1.112	0.883	0.742	0.42	1.0225	0.983	1.274	1.2705	1.0155	1.146	0.623	1.267	0.679	1.0065	0.696	0.908	0.421	0.315	0.2655	0.853	0.482	0.278	0.7285	0.487	0.972	0.42
15d	1.0885	0.783	0.6945	0.426		0.8055	1.153	1.154	0.9595	1.074	0.612	1.2125	0.726	0.951	0.758	0.859	0.3575	0.2675	0.2695	0.7295	0.5775	0.3405	0.697	0.4535	1.0375	0.5015
Cutoff value IgA at 0.5

## Sheet: Fig. 2b
Fig. 2b
	IgG in human milk of lactating women
Timepoints	Homologous booster													Heterologous booster
Pre-BD	0.1895	0.2365	0.2325	0.279		0.42	0.707	0.323		0.5205	0.235		0.2965	0.102	0.471	0.118	0.0925	0.1955	0.163		0.1035	0.166	0.177	0.187	0.224	0.329
3d	0.2225	0.2405	0.145	0.273	0.505	0.433	0.708	0.3285	0.543	0.4355	0.3145	0.383	0.2835	0.125	0.4555	0.1365	0.094		0.185	0.3395	0.131		0.161	0.1875	0.2595	0.3475
5d	0.532	0.4495	0.3195	0.455	0.4595	0.4945	0.801	0.325	0.4825	0.5395	0.286	0.3895	0.4565	0.172	0.4575	0.1245	0.1275	0.2315	0.205	0.455	0.1585	0.2905	0.255	0.3395	0.2385	0.387
7d	0.859	0.724	0.599	0.6255	0.7005	0.6885	0.928	0.7025		0.739		0.5785	0.769	0.4615	0.631	0.3775	0.34	0.7	0.5115	0.6825	0.4485	0.7255	0.561	0.572	0.456	0.5665
9d	0.969	0.863	0.6405	0.706	0.727	0.8875	1.0175	0.684	0.7705	0.8335	0.5965	0.681	0.7995	0.63	0.8765	0.556	0.528	0.839	0.6615	0.8195	0.5295	0.7645	0.6195	0.6675	0.5175	0.543
11d	1.0025	0.8945	0.644	0.667	0.7835	0.867	1.0465	0.744	0.8125	0.8795	0.6055	0.651	0.808	0.661	0.7445	0.664	0.5655	0.883	0.8185	0.818	0.584	0.809	0.6685	0.681	0.607	0.4975
13d	0.947	0.8595	0.688	0.682	0.785	0.939	1.0675	0.7485	0.863	0.8385	0.5735	0.976	0.8185	0.728	0.824	0.7325	0.575	0.8415	0.7555	0.88	0.5545	0.7435	0.671	0.694	0.563	0.53
15d	1.019	0.8315	0.6145	0.6945		0.922	1.041	0.734	0.8465	0.8115	0.5815	0.7235	0.7965	0.7125	0.7985	0.838	0.599	0.815	0.832	0.843	0.616	0.758	0.7295	0.6995	0.5815	0.547
Cutoff value IgG at 0.2

## Sheet: Fig. 3a
Fig. 3a
IgA in human milk
	Dose 1 vector-based vaccine			Dose 2 vector-based vaccine			Heterologous booster			Dose 1 mRNA-based vaccine			Dose 2 mRNA-based vaccine			Homologous booster
Timepoint	Mean IgA	SD	N	Mean IgA	SD	N	Mean IgA	SD	N	Mean IgA	SD	N	Mean IgA	SD	N	Mean IgA	SD	N
1 day prior	0.275542	0.110214	12	0.323	0.161947	8	0.405583	0.210696	12	0.293625	0.131007	12	0.585269	0.303467	13	0.6341	0.250763	10
3 days after	0.287042	0.106191	12	0.309188	0.161001	8	0.447227	0.237876	11	0.273375	0.120189	12	0.611731	0.371353	13	0.710808	0.311341	13
5 days after	0.296538	0.113589	13	0.341313	0.162501	8	0.462346	0.211564	13	0.280958	0.141745	12	0.671769	0.306985	13	0.736231	0.246961	13
7 days after	0.358346	0.323523	13	0.337125	0.170545	8	0.622038	0.287021	13	0.305292	0.141168	12	1.09246	0.33483	13	0.959136	0.225334	11
9 days after	0.382708	0.288422	12	0.376875	0.161725	8	0.6195	0.286701	13	0.425	0.214451	12	1.08388	0.297388	13	0.960769	0.227342	13
11 days after	0.393115	0.239418	13	0.351	0.117558	8	0.594	0.230895	13	0.713	0.321789	12	0.9175	0.274914	13	0.960115	0.247072	13
13 days after	0.435808	0.231087	13	0.391062	0.17155	8	0.6025	0.270197	13	0.926292	0.457006	12	0.849	0.230132	13	0.956731	0.272628	13
15 days after	0.416808	0.229592	13	0.374063	0.185256	8	0.599962	0.259877	13	0.950208	0.394089	12	0.850042	0.194886	12	0.890708	0.251765	12
Cutoff value IgA at 0.5

## Sheet: Fig. 3b
Fig. 3b
IgG in human milk
	Dose 1 vector-based vaccine			Dose 2 vector-based vaccine			Heterologous booster			Dose 1 mRNA-based vaccine			Dose 2 mRNA-based vaccine			Homologous booster
Timepoint	Mean IgG	SD	N	Mean IgG	SD	N	Mean IgG	SD	N	Mean IgG	SD	N	Mean IgG	SD	N	Mean IgG	SD	N
1 day prior	0.108042	0.0589609	12	0.21925	0.15762	8	0.194042	0.108992	12	0.0795833	0.0201188	12	0.408167	0.128712	12	0.34395	0.161713	10
3 days after	0.109333	0.0753484	12	0.23	0.208544	8	0.220182	0.115375	11	0.0794167	0.0184967	12	0.437692	0.133086	13	0.370385	0.153207	13
5 days after	0.116923	0.0836856	13	0.22175	0.153338	8	0.264769	0.114892	13	0.078625	0.0208142	12	0.493385	0.115615	13	0.460769	0.130011	13
7 days after	0.174885	0.225964	13	0.271375	0.143698	8	0.541038	0.122325	13	0.0763333	0.0148145	12	0.712462	0.0746568	13	0.719409	0.105181	11
9 days after	0.191167	0.252388	12	0.36725	0.143919	8	0.657846	0.128153	13	0.124333	0.0953218	12	0.769231	0.07166	13	0.782731	0.127228	13
11 days after	0.193923	0.24388	13	0.356125	0.110436	8	0.692423	0.115449	13	0.201292	0.131168	12	0.775	0.0892326	13	0.800423	0.137596	13
13 days after	0.221654	0.239092	13	0.36875	0.138373	8	0.699423	0.115451	13	0.315167	0.175751	12	0.767115	0.0680812	13	0.829692	0.136009	13
15 days after	0.240923	0.225241	13	0.3445	0.117704	8	0.720731	0.105418	13	0.406417	0.191878	12	0.779667	0.0763742	12	0.801333	0.143873	12
Cutoff value IgG at 0.2
